# Supplementary material for: GWAS for Starch-Related Parameters in Japonica Rice (Oryza sativa L.)
Source: Plants (Basel). 2019 Aug 19;8(8):292. doi: 10.3390/plants8080292 (PMC6724095; doi:10.3390/plants8080292)
Supplement: Supplementary file 1 [file plants-08-00292-s001.zip]

Archive with 17 entries (16 files):
- plants-528719-suppl-final/
- plants-528719-suppl-final/Figure S1.pdf
- plants-528719-suppl-final/Figure S2.pdf
- plants-528719-suppl-final/Figure S3.pdf
- plants-528719-suppl-final/Table S1.xlsx
- plants-528719-suppl-final/Table S10.docx
- plants-528719-suppl-final/Table S11.docx
- plants-528719-suppl-final/Table S12.docx
- plants-528719-suppl-final/Table S13.docx
- plants-528719-suppl-final/Table S2.docx
- plants-528719-suppl-final/Table S3.docx
- plants-528719-suppl-final/Table S4.docx
- plants-528719-suppl-final/Table S5.docx
- plants-528719-suppl-final/Table S6.docx
- plants-528719-suppl-final/Table S7.docx
- plants-528719-suppl-final/Table S8.docx
- plants-528719-suppl-final/Table S9.xlsx
