# Supplementary material for: GWAS for Starch-Related Parameters in Japonica Rice (Oryza sativa L.)
Source: Plants (Basel). 2019 Aug 19;8(8):292. doi: 10.3390/plants8080292 (PMC6724095; doi:10.3390/plants8080292)
Supplement: Supplementary file 1 [file plants-08-00292-s001.zip › plants-528719-suppl-final/Table S1.xlsx]

## Sheet: Foglio1
Table S1. List of the 115 rice genotypes utilized in the present study. For each genotype, the corresponding values of each starch-related trait, resistant starch (RS) cluster found with the hierarchical cluster analysis, apparent amylose content (AAC) class, commercial class, taxonomical group, geographical origin, each grain shape-related trait and each haplotype for the two single nucleotide p…
Genotype	TS (%)	RS (%)	RSTS (%)	RS cluster	RS class	AAC (%)	AAC class	Commercial class	Group	Origin	SL (mm)	SW (mm)	NSL (mm)	NSW (mm)	SWSL	NSWNSL	TBGI270314	TBGI270316
MIARA	79.43	0.006	0.008	1	low	16.03	low	Long B	temperate japonica	ITA	9.66	2.92	6.9	2.08	0.302115	0.302115	G	A
CT58	78.59	0.017	0.022	1	low	17.84	low	Long B	temperate japonica	COL	9.89	2.73	6.95	2.53	0.276243	0.363636	T	A
OPALE	78.24	0.026	0.033	1	low	19.35	low	Long A	temperate japonica	ITA	9.18	3.06	6.55	2.79	0.333333	0.42735	T	C
SMERALDO	75.55	0.026	0.034	1	low	16.34	low	Long A	temperate japonica	ITA	9.31	3.26	6.6	2.62	0.34965	0.396825	T	A
SELN 244 A6-20	76.51	0.027	0.035	1	low	17.29	low	Medium	temperate japonica	AUS	7.88	3.25	5.19	3.05	0.413223	0.588235	T	A
MELAS	75.12	0.028	0.037	1	low	18.61	low	Long B	temperate japonica	GRC	9.73	2.86	6.55	2.53	0.294118	0.3861	T	A
LUXOR	75.7	0.028	0.037	1	low	18.88	low	Long A	temperate japonica	ITA	8.81	3.61	6.38	2.94	0.409836	0.460829	T	A
YRM 6-2	79.67	0.031	0.039	1	low	16.4	low	Medium	temperate japonica	AUS	9.01	3.31	5.76	2.79	0.367647	0.483092	T	A
ITALPATNA 48	77.98	0.031	0.04	1	low	19.34	low	Long A	temperate japonica	ITA	10.07	3.24	7	2.71	0.321543	0.387597	T	A
PLOVDIV 24	77.51	0.031	0.04	1	low	18.39	low	Medium	temperate japonica	BUL	7.63	3.73	5.19	3.07	0.487805	0.591716	G	A
ORIONE	77.52	0.031	0.04	1	low	24.85	medium	Long A	temperate japonica	ITA	8.29	3.49	6.06	2.64	0.420168	0.434783	G	A
PERLA	78.06	0.033	0.042	1	low	17.67	low	Round	temperate japonica	ITA	7.32	3.44	6.39	2.6	0.469484	0.408163	T	A
KORAL	77.27	0.034	0.044	1	low	18.27	low	Long A	temperate japonica	ITA	9.18	2.94	6.78	2.67	0.320513	0.393701	T	A
M 202	77.27	0.034	0.044	1	low	18.55	low	Medium	temperate japonica	USA	8.88	3.77	5.9	2.74	0.423729	0.465116	T	A
M 204	78.88	0.036	0.046	1	low	19.42	low	Long A	temperate japonica	USA	8.6	3.25	6.63	2.46	0.377358	0.371747	T	A
RUBINO	77.15	0.036	0.047	1	low	18	low	Medium/Long A	temperate japonica	ITA	8.27	3.8	5.84	3.14	0.458716	0.537634	G	A
GIZA 177	80.46	0.04	0.05	1	low	18.1	low	Medium	temperate japonica	EGY	7.79	3.49	5.4	2.97	0.44843	0.549451	T	A
MARATELLI	80.31	0.041	0.051	1	low	18.66	low	Medium	temperate japonica	ITA	8.25	3.78	5.82	3.19	0.458716	0.549451	T	A
MEJANES 2	77.48	0.041	0.053	1	low	15.21	low	Long B	temperate japonica	FRA	10.77	2.88	7.08	2.56	0.26738	0.361011	T	A
S. ANDREA	78.46	0.043	0.055	1	low	19.14	low	Long A	temperate japonica	ITA	9.71	3.24	6.39	2.93	0.333333	0.458716	G	A
MARENY	76.92	0.042	0.055	1	low	16.5	low	Long A	temperate japonica	ESP	9.18	3.54	6.12	2.92	0.3861	0.47619	G	A
FAMILIA 181	77.69	0.045	0.058	1	low	16.27	low	Long A	temperate japonica	PRT	9.07	3.17	6.93	2.7	0.34965	0.389105	T	A
VICTORIA	77.22	0.048	0.062	1	low	17.81	low	Round	temperate japonica	ARG	8.19	3.58	5.28	2.98	0.436681	0.564972	T	A
PIEMONTE	78.04	0.049	0.063	1	low	16.98	low	Long A/Medium	temperate japonica	ITA	8.09	3.76	6.73	2.64	0.465116	0.392157	T	A
ARBORIO	78.02	0.051	0.065	1	low	17.79	low	Long A	temperate japonica	ITA	9.67	4.18	6.91	3.41	0.4329	0.49505	T	A
AKITAKOMACHI	79.07	0.052	0.066	1	low	17.59	low	Round	temperate japonica	JAP	8.34	3.04	5.15	2.89	0.364964	0.561798	G	A
THAIPERLA	77.24	0.052	0.067	1	low	19.09	low	Round/Medium	temperate japonica	USA	7.45	3.63	5.31	3.14	0.487805	0.591716	T	A
EUROSIS	76.22	0.052	0.068	1	low	16.11	low	Long A	temperate japonica	ITA	9.38	2.87	6.54	2.36	0.30581	0.361011	T	A
GIOVANNI MARCHETTI	77.04	0.058	0.075	1	medium	16.53	low	Medium	temperate japonica	ITA	8.06	4.01	5.75	3.11	0.497512	0.540541	T	A
RIZZOTTO 51-1	79.98	0.061	0.076	1	medium	19.29	low	Long A	temperate japonica	ITA	9.13	3.39	6.82	2.66	0.371747	0.390625	G	A
RPC 12	75.94	0.062	0.082	1	medium	17.03	low	Round	temperate japonica	CHN	6.94	3.49	4.69	2.94	0.502513	0.625	T	A
BENGAL	79.7	0.068	0.085	1	medium	18.81	low	Long A	temperate japonica	USA	8.46	3.06	6.09	2.69	0.362319	0.440529	T	A
CENTAURO	76.43	0.065	0.085	1	medium	18.86	low	Round	temperate japonica	ITA	7.37	3.82	5.19	3.19	0.518135	0.613497	T	A
SAKHA 103	76.36	0.066	0.086	1	medium	19.36	low	Round	temperate japonica	EGY	9.7	2.83	7.3	2.06	0.291545	0.282486	G	A
SAVIO	72.82	0.063	0.087	1	medium	18.11	low	Long A	temperate japonica	ITA	9.15	3.07	6.42	2.56	0.33557	0.398406	T	A
KARNAK	77.06	0.07	0.09	1	medium	22.9	medium	Long A	temperate japonica	ITA	10	3.46	7.36	3.13	0.346021	0.425532	G	C
GRITNA	77.34	0.071	0.092	1	medium	17.83	low	Long A	temperate japonica	ITA	9.34	3.35	6.76	2.75	0.358423	0.406504	T	A
ERCOLE	77.14	0.071	0.092	1	medium	19	low	Long A	temperate japonica	ITA	9.16	3.23	6.07	2.78	0.352113	0.458716	G	A
PELDE	75.67	0.072	0.095	1	medium	18.37	low	Long B	temperate japonica	AUS	8.45	3.35	6.06	2.77	0.396825	0.456621	G	A
MAIORAL	79.01	0.075	0.095	1	medium	20.18	medium	Long A	temperate japonica	PRT	10.11	3.58	7.07	2.86	0.35461	0.404858	T	A
DIMITRA	75.69	0.079	0.104	1	medium	18.35	low	Long A	temperate japonica	GRC	9.13	3.08	6.6	2.54	0.337838	0.384615	T	C
LORD	79.48	0.083	0.104	1	medium	22.6	medium	Long A	temperate japonica	ITA	9.88	3.1	6.78	2.67	0.314465	0.393701	G	C
ARIETE	80.47	0.085	0.106	1	medium	18.08	low	Long A	temperate japonica	ITA	9.17	3.2	6.63	2.62	0.348432	0.393701	G	A
CALMOCHI 101	77.52	0.082	0.106	1	medium	3.47	low - waxy	Medium	temperate japonica	USA	8.07	3.86	5.18	2.99	0.478469	0.578035	T	A
COLINA	78.85	0.088	0.112	2	medium	19.25	low	Round	temperate japonica	ESP	7.14	3.64	6.55	2.51	0.510204	0.383142	T	A
LOTO	77.93	0.087	0.112	2	medium	18.2	low	Long A	temperate japonica	ITA	9.35	2.98	6.46	2.76	0.318471	0.42735	T	A
CT36	77.61	0.087	0.112	2	medium	23.94	medium	Long A	temperate japonica	COL	10.11	2.58	7.41	2.21	0.255102	0.298507	G	C
SAFARI	76.96	0.091	0.118	2	medium	22.37	medium	Long A	temperate japonica	PRT	9.98	4.07	7.15	2.54	0.408163	0.35461	G	C
SANDOCA	75.65	0.09	0.119	2	medium	19.95	low	Long B	temperate japonica	PRT	9.99	2.99	7.13	2.45	0.299401	0.343643	G	A
KULON	76.34	0.092	0.121	2	medium	18.76	low	Long A	temperate japonica	RUS	9.12	3.37	6.99	2.47	0.369004	0.353357	T	A
SAGRES	76.29	0.092	0.121	2	medium	19.52	low	Long A	temperate japonica	PRT	7.78	3.39	6.7	2.57	0.434783	0.383142	T	A
OTA	78.23	0.095	0.121	2	medium	22.55	medium	Long A	temperate japonica	PRT	8.58	3.39	6.88	2.67	0.395257	0.387597	G	C
LOMELLINO	78.07	0.095	0.122	2	medium	15.77	low	Medium	temperate japonica	ITA	7.71	3.72	6.05	3.11	0.483092	0.515464	T	A
S 102-2	74.69	0.093	0.125	2	medium	20.09	medium	Long A/MEDIUM	temperate japonica	USA	8.87	3.15	6.8	2.6	0.35461	0.381679	T	A
CAPATAZ	78.92	0.102	0.129	2	medium	20.53	medium	Long A	temperate japonica	ESP	8.75	3.98	6.29	3.2	0.454545	0.507614	T	A
RUBI	77.47	0.107	0.138	2	medium	19.41	low	Long A	temperate japonica	PRT	9.47	3.28	7.67	3.08	0.346021	0.401606	G	A
SAKHA 102	76.74	0.107	0.139	2	medium	19.43	low	Medium	temperate japonica	EGY	8.1	3.24	5.58	2.59	0.4	0.462963	T	A
GIGANTE VERCELLI	77.03	0.11	0.143	2	medium	23.05	medium	Long A	temperate japonica	ITA	8.89	3.48	6.7	3.01	0.392157	0.45045	G	C
TEJO	77.51	0.116	0.15	2	medium	23.63	medium	Long A	temperate japonica	ITA	8.83	3.05	6.09	2.77	0.344828	0.49505	G	C
ROTUNDUS	80.18	0.135	0.166	2	medium	20.65	medium	Long A	temperate japonica	HUN	8.88	3.53	6.23	2.85	0.396825	0.456621	G	C
RONCOLO	76.16	0.133	0.175	2	medium	17.06	low	Medium	temperate japonica	ITA	7.9	3.9	5.61	3.26	0.492611	0.581395	T	A
ESTRELA	78.52	0.155	0.197	3	high	19.47	low	Long A	temperate japonica	PRT	10.81	3.11	6.33	2.58	0.287356	0.406504	G	C
SUPER	78.34	0.161	0.206	3	high	22.31	medium	Long A	temperate japonica	PRT	10.38	3.57	6.95	2.82	0.343643	0.406504	G	A
SHSS 53	80.02	0.174	0.217	3	high	18.44	low	Long A	temperate japonica	ESP	9.07	3.41	6.41	2.84	0.37594	0.442478	T	A
BOMBON	77.09	0.169	0.219	3	high	23.14	medium	Medium	temperate japonica	ESP	7.54	3.77	5.08	2.96	0.5	0.584795	G	C
ANTONI	74.23	0.169	0.228	3	high	21.27	medium	Long A	temperate japonica	BGR	8.77	3.51	6.61	2.8	0.4	0.423729	G	C
CARRICO	77.2	0.184	0.238	3	high	17.95	low	Medium	temperate japonica	PRT	7.75	3.85	5.56	3.19	0.497512	0.574713	G	A
SANDORA	75.85	0.182	0.24	3	high	22.75	medium	Long A	temperate japonica	HUN	9.39	3.98	6.67	3.19	0.423729	0.478469	G	C
ROXANI	78.51	0.193	0.246	3	high	17.72	low	Long A	temperate japonica	GRC	9.74	3.58	6.95	2.58	0.367647	0.37037	T	A
ESCARLATE	74.13	0.326	0.44	3	high	19.77	low	Long A	temperate japonica	PRT	8.56	3.85	6.03	3.11	0.45045	0.515464	G	A
SAMBA	77.99	0.028	0.036	1	low	18.19	low	Long B	tropical japonica	ITA	11.05	3.2	6.99	2.62	0.289855	0.374532	G	A
REXMONT	80.05	0.034	0.042	1	low	24.19	medium	Long B	tropical japonica	USA	9.28	2.65	6.74	2.42	0.285714	0.359712	G	A
LAGRUE	81.73	0.047	0.058	1	low	23.76	medium	Long A	tropical japonica	USA	8.98	2.79	6.56	2.4	0.310559	0.364964	G	C
KING	79.96	0.05	0.063	1	medium	19.04	low	Long B	tropical japonica	ITA	9.32	2.96	6.92	2.37	0.31746	0.342466	G	A
UPLA 66	79.62	0.05	0.063	1	low	18.61	low	Long B	tropical japonica	ARG	9.88	3.13	6.95	2.44	0.316456	0.350877	G	A
FIDJI	74.92	0.047	0.063	1	low	20.05	medium	Long B	tropical japonica	PHL/FRA	10.03	2.51	7.5	2.15	0.25	0.287356	T	A
GRAAL	70.4	0.045	0.064	1	low	20.4	medium	Long B	tropical japonica	FRA	10.07	2.67	6.63	2.49	0.265252	0.374532	T	A
SALVO	76.34	0.056	0.073	1	medium	19.67	low	Long B	tropical japonica	ITA	10.18	2.6	7.5	2.1	0.255102	0.280112	T	A
HONDURAS	77.43	0.057	0.074	1	medium	19.56	low	Long A	tropical japonica	ESP	9.82	3.18	6.05	2.71	0.323625	0.44843	G	C
UPLA 32	78.97	0.061	0.077	1	medium	17.95	low	Long B	tropical japonica	ARG	10.32	2.54	7.29	2.36	0.246305	0.324675	G	A
GIZA 178	77.09	0.062	0.08	1	medium	18.8	low	Round	tropical japonica	EGY	9	3.12	4.89	2.38	0.347222	0.485437	T	A
UPLA 77	76.74	0.073	0.095	1	medium	19.32	low	Long B	tropical japonica	ARG	10.22	2.41	7.45	2.06	0.235849	0.277008	T	A
DELLROSE	77.19	0.077	0.1	1	medium	22.83	medium	Long A	tropical japonica	USA	9.09	2.63	6.64	2.22	0.289017	0.334448	G	C
UPLA 64	78.06	0.094	0.12	2	medium	22.57	medium	Long B	tropical japonica	ARG	10.34	2.65	6.54	2.8	0.25641	0.429185	G	C
MAYBELLE	77.86	0.095	0.122	2	medium	23.87	medium	Long B	tropical japonica	USA	8.73	3.01	6.44	2.37	0.344828	0.367647	G	C
PREVER	77.18	0.101	0.131	2	medium	14.92	low	Long B	tropical japonica	ITA	9.6	2.62	6.7	2.09	0.273224	0.311526	T	A
PLUS	78.58	0.108	0.137	2	medium	23.84	medium	Long B	tropical japonica	ITA	8.87	2.35	6.64	2.06	0.265252	0.310559	G	C
LACASSINE	75.14	0.108	0.144	2	medium	24.21	medium	Long B	tropical japonica	USA	9.4	2.55	7.05	2.21	0.271003	0.31348	G	A
COCODRIE	75.28	0.115	0.153	2	medium	23.1	medium	Long B	tropical japonica	USA	9.09	2.74	7.16	2.09	0.301205	0.292398	G	A
ZENA	76.74	0.119	0.155	2	medium	16.57	low	Long B	tropical japonica	ITA	9.47	3.15	6.87	2.13	0.332226	0.310559	T	A
A201	77.48	0.125	0.161	2	medium	24.45	medium	Long B	tropical japonica	USA	10.2	2.4	7.4	2.1	0.232558	0.282486	G	A
ALAN	77.07	0.135	0.175	2	medium	24.3	medium	Long B	tropical japonica	USA	8.74	4	6.73	1.98	0.456621	0.294985	G	C
L202	79.35	0.148	0.187	3	high	25.21	high	Long B	tropical japonica	USA	9.32	2.8	7.33	2.11	0.3003	0.288184	G	C
CARIOCA	77.71	0.149	0.192	3	high	18.37	low	Long B	tropical japonica	ITA	10.14	2.7	7.29	2.14	0.265957	0.293255	G	A
GIADA	78.41	0.154	0.196	3	high	23.93	medium	Long B	tropical japonica	ITA	9.95	2.68	7.51	2.07	0.269542	0.276243	G	C
GRALDO	77.13	0.153	0.198	3	high	23.02	medium	Long B	tropical japonica	ITA	9.14	2.41	6.66	2.07	0.263852	0.310559	T	A
BRAZOS	77.76	0.156	0.201	3	high	23.03	medium	Long A	tropical japonica	USA	9.69	3.18	6.97	2.61	0.327869	0.374532	G	A
ADAIR	78.42	0.159	0.203	3	high	23.43	medium	Long B	tropical japonica	USA	9.49	2.54	6.92	2.16	0.268097	0.311526	G	A
JEFFERSON	78.06	0.16	0.205	3	high	22.21	medium	Long A	tropical japonica	USA	8.68	2.87	6.75	2.41	0.331126	0.357143	G	C
UPLA 68	79.81	0.165	0.207	3	high	21.56	medium	Long B	tropical japonica	ARG	9.99	2.88	6.83	2.45	0.288184	0.358423	T	A
PECOS	79.13	0.166	0.21	3	high	19.77	low	Medium	tropical japonica	USA	7.85	3.18	6.01	3	0.404858	0.497512	T	A
BELLE PATNA	76.89	0.174	0.226	3	high	23.75	medium	Long A/Long B	tropical japonica	USA	8.97	2.48	6.65	2.13	0.276243	0.319489	G	C
L204	77.18	0.177	0.229	3	high	23.9	medium	Long B	tropical japonica	USA	10.04	2.63	6.68	2.57	0.26178	0.384615	G	C
L205	78.64	0.191	0.243	3	high	23.57	medium	Long B	tropical japonica	USA	9.81	2.48	7.23	2.09	0.252525	0.288184	G	A
DREW	77.28	0.188	0.243	3	high	23.26	medium	Long B	tropical japonica	USA	9.25	2.49	6.65	2.41	0.269542	0.362319	G	C
FRAGRANCE	75.89	0.195	0.257	3	high	25.16	high	Long B	tropical japonica	ITA	9.97	2.79	7.52	2.4	0.280112	0.319489	G	A
GLADIO	76.14	0.197	0.259	3	high	24.73	medium	Long B	tropical japonica	ITA	9.27	2.52	6.77	2.4	0.271739	0.35461	G	A
UPLA 63	75.21	0.207	0.275	3	high	23.22	medium	Long B	tropical japonica	ARG	10.49	2.7	7.91	2.19	0.257069	0.276243	G	C
ALEXANDROS	74.18	0.209	0.282	3	high	24.65	medium	Long B	tropical japonica	GRC	9.81	2.95	6.93	2.48	0.3003	0.357143	G	C
SCUDO	76.17	0.224	0.294	3	low	18.49	low	Long B	tropical japonica	ITA	9.91	2.85	7.19	2.21	0.287356	0.306748	T	A
THAIBONNET	78.45	0.236	0.301	3	high	24.83	medium	Long B	tropical japonica	USA	9.9	2.47	7.3	2.1	0.249377	0.288184	G	A
UPLA 91	76.64	0.237	0.309	3	high	21.21	medium	Long A	tropical japonica	ARG	9.03	2.6	6.21	2.46	0.288184	0.396825	T	A
MERLE'	77.35	0.241	0.312	3	high	24.18	medium	Long B	tropical japonica	FRA	9.12	2.65	6.95	2.46	0.290698	0.35461	G	A
IAC32-52	75.23	0.284	0.378	3	high	24.27	medium	Long A/Long B	tropical japonica	BRA	9.77	2.62	7.15	2.26	0.268097	0.315457	G	A
A301	77.78	0.319	0.41	3	high	22.44	medium	Long B	tropical japonica	USA	10.02	2.52	7.42	2.2	0.251256	0.296736	G	C
