# Supplementary material for: GWAS for Starch-Related Parameters in Japonica Rice (Oryza sativa L.)
Source: Plants (Basel). 2019 Aug 19;8(8):292. doi: 10.3390/plants8080292 (PMC6724095; doi:10.3390/plants8080292)
Supplement: Supplementary file 1 [file plants-08-00292-s001.zip › plants-528719-suppl-final/Table S9.xlsx]

## Sheet: Foglio1
Table S9. List of all the resistant starch (RS)- and/or apparent amylose content (AAC)-associated single nucleotide polymorphisms (SNPs) identified in the Genome Wide Association Scan (GWAS) analyses. For each SNP, the associated trait, ID, the specific chromosome, position and the GWAS parameters are reported. AAC = apparent amylose content; RS = resistant starch; Chr = chromosome; Pos = positio…
Trait	Marker	Chr	Pos	df	F	p	-log(p)	errordf	MarkerR2	Genetic.Var	Residual.Var	X.2LnLikelihood
AAC(%)	S6_25963067	6	25963067	1	16.6466	8.4217e-05	4.0746	114	0.1284	0.8672	4.90609	526.678
AAC(%)	S6_25964504	6	25964504	1	21.932	7.9197e-06	5.10129	114	0.16254	0.70075	4.94297	523.383
AAC(%)	S6_25964710	6	25964710	1	16.2345	0.0001018	3.99225	114	0.12562	0.95588	4.78667	526.468
AAC(%)	S6_25965207	6	25965207	1	21.932	7.9197e-06	5.10129	114	0.16254	0.70075	4.94297	523.383
AAC(%)	S6_25968586	6	25968586	1	21.932	7.9197e-06	5.10129	114	0.16254	0.70075	4.94297	523.383
AAC(%)	S6_25970361	6	25970361	1	20.5648	1.4431e-05	4.8407	114	0.15397	0.84235	4.76121	523.289
AAC(%)	S6_25980439	6	25980439	1	20.5648	1.4431e-05	4.8407	114	0.15397	0.84235	4.76121	523.289
AAC(%)	S6_25994194	6	25994194	1	19.5607	2.2534e-05	4.64716	114	0.14756	0.83215	4.82442	524.253
AAC(%)	S6_26022109	6	26022109	1	14.1524	0.00026889	3.57043	114	0.1113	0.88784	4.99643	528.726
AAC(%)	S6_26023769	6	26023769	1	14.1524	0.00026889	3.57043	114	0.1113	0.88784	4.99643	528.726
AAC(%)	S6_4193908	6	4193908	1	17.9017	4.7504e-05	4.32327	114	0.13676	0.79001	4.97443	525.652
AAC(%)	S6_4229849	6	4229849	1	17.9017	4.7504e-05	4.32327	114	0.13676	0.79001	4.97443	525.652
AAC(%)	S6_4244101	6	4244101	1	17.9017	4.7504e-05	4.32327	114	0.13676	0.79001	4.97443	525.652
AAC(%)	S6_4245826	6	4245826	1	17.9017	4.7504e-05	4.32327	114	0.13676	0.79001	4.97443	525.652
AAC(%)	S6_4245838	6	4245838	1	17.9017	4.7504e-05	4.32327	114	0.13676	0.79001	4.97443	525.652
AAC(%)	S6_4245867	6	4245867	1	17.9017	4.7504e-05	4.32327	114	0.13676	0.79001	4.97443	525.652
AAC(%)	S6_4245878	6	4245878	1	17.9017	4.7504e-05	4.32327	114	0.13676	0.79001	4.97443	525.652
AAC(%)	S6_4254415	6	4254415	1	17.9017	4.7504e-05	4.32327	114	0.13676	0.79001	4.97443	525.652
AAC(%)	S6_4254435	6	4254435	1	17.9017	4.7504e-05	4.32327	114	0.13676	0.79001	4.97443	525.652
AAC(%)	S6_4254496	6	4254496	1	17.9017	4.7504e-05	4.32327	114	0.13676	0.79001	4.97443	525.652
AAC(%)	S6_4260130	6	4260130	1	17.9017	4.7504e-05	4.32327	114	0.13676	0.79001	4.97443	525.652
AAC(%)	S6_4260333	6	4260333	1	17.9017	4.7504e-05	4.32327	114	0.13676	0.79001	4.97443	525.652
AAC(%)	S6_4260340	6	4260340	1	17.9017	4.7504e-05	4.32327	114	0.13676	0.79001	4.97443	525.652
AAC(%)	S6_4263442	6	4263442	1	17.9017	4.7504e-05	4.32327	114	0.13676	0.79001	4.97443	525.652
AAC(%)	S6_4263471	6	4263471	1	17.9017	4.7504e-05	4.32327	114	0.13676	0.79001	4.97443	525.652
AAC(%)	S6_4265706	6	4265706	1	17.9017	4.7504e-05	4.32327	114	0.13676	0.79001	4.97443	525.652
AAC(%)	S6_4265741	6	4265741	1	17.9017	4.7504e-05	4.32327	114	0.13676	0.79001	4.97443	525.652
AAC(%)	S6_4265749	6	4265749	1	17.9017	4.7504e-05	4.32327	114	0.13676	0.79001	4.97443	525.652
AAC(%)	S6_4265756	6	4265756	1	17.9017	4.7504e-05	4.32327	114	0.13676	0.79001	4.97443	525.652
AAC(%)	S6_4265767	6	4265767	1	17.9017	4.7504e-05	4.32327	114	0.13676	0.79001	4.97443	525.652
AAC(%)	S6_4266069	6	4266069	1	17.9017	4.7504e-05	4.32327	114	0.13676	0.79001	4.97443	525.652
AAC(%)	S6_4266116	6	4266116	1	17.9017	4.7504e-05	4.32327	114	0.13676	0.79001	4.97443	525.652
AAC(%)	S6_4266122	6	4266122	1	17.9017	4.7504e-05	4.32327	114	0.13676	0.79001	4.97443	525.652
AAC(%)	S6_4266635	6	4266635	1	17.9017	4.7504e-05	4.32327	114	0.13676	0.79001	4.97443	525.652
AAC(%)	S6_4266649	6	4266649	1	17.9017	4.7504e-05	4.32327	114	0.13676	0.79001	4.97443	525.652
AAC(%)	S6_4266843	6	4266843	1	17.9017	4.7504e-05	4.32327	114	0.13676	0.79001	4.97443	525.652
AAC(%)	S6_4266868	6	4266868	1	17.9017	4.7504e-05	4.32327	114	0.13676	0.79001	4.97443	525.652
AAC(%)	S6_4266957	6	4266957	1	17.9017	4.7504e-05	4.32327	114	0.13676	0.79001	4.97443	525.652
AAC(%)	S6_4269788	6	4269788	1	17.9017	4.7504e-05	4.32327	114	0.13676	0.79001	4.97443	525.652
AAC(%)	S6_4277014	6	4277014	1	17.9017	4.7504e-05	4.32327	114	0.13676	0.79001	4.97443	525.652
AAC(%)	S6_4277141	6	4277141	1	17.9017	4.7504e-05	4.32327	114	0.13676	0.79001	4.97443	525.652
AAC(%)	S6_4277148	6	4277148	1	17.9017	4.7504e-05	4.32327	114	0.13676	0.79001	4.97443	525.652
AAC(%)	S6_4277173	6	4277173	1	17.9017	4.7504e-05	4.32327	114	0.13676	0.79001	4.97443	525.652
AAC(%)	S6_4282958	6	4282958	1	17.9017	4.7504e-05	4.32327	114	0.13676	0.79001	4.97443	525.652
AAC(%)	S6_4317237	6	4317237	1	17.9017	4.7504e-05	4.32327	114	0.13676	0.79001	4.97443	525.652
AAC(%)	S6_4317664	6	4317664	1	17.9017	4.7504e-05	4.32327	114	0.13676	0.79001	4.97443	525.652
AAC(%)	S6_4323930	6	4323930	1	17.9017	4.7504e-05	4.32327	114	0.13676	0.79001	4.97443	525.652
AAC(%)	S6_4323967	6	4323967	1	17.9017	4.7504e-05	4.32327	114	0.13676	0.79001	4.97443	525.652
AAC(%)	S6_4325090	6	4325090	1	17.9017	4.7504e-05	4.32327	114	0.13676	0.79001	4.97443	525.652
AAC(%)	S6_4325125	6	4325125	1	17.9017	4.7504e-05	4.32327	114	0.13676	0.79001	4.97443	525.652
AAC(%)	S6_4328015	6	4328015	1	17.9017	4.7504e-05	4.32327	114	0.13676	0.79001	4.97443	525.652
AAC(%)	S6_4328092	6	4328092	1	17.9017	4.7504e-05	4.32327	114	0.13676	0.79001	4.97443	525.652
AAC(%)	S6_4328129	6	4328129	1	17.9017	4.7504e-05	4.32327	114	0.13676	0.79001	4.97443	525.652
AAC(%)	S6_4328156	6	4328156	1	17.9017	4.7504e-05	4.32327	114	0.13676	0.79001	4.97443	525.652
AAC(%)	S6_4328161	6	4328161	1	17.9017	4.7504e-05	4.32327	114	0.13676	0.79001	4.97443	525.652
AAC(%)	S6_4329064	6	4329064	1	17.9017	4.7504e-05	4.32327	114	0.13676	0.79001	4.97443	525.652
AAC(%)	S6_4333751	6	4333751	1	17.9017	4.7504e-05	4.32327	114	0.13676	0.79001	4.97443	525.652
AAC(%)	S6_4335330	6	4335330	1	16.5657	8.7406e-05	4.05846	114	0.12786	0.93494	4.80276	525.779
AAC(%)	S6_4340492	6	4340492	1	17.9017	4.7504e-05	4.32327	114	0.13676	0.79001	4.97443	525.652
AAC(%)	S6_4341532	6	4341532	1	17.9017	4.7504e-05	4.32327	114	0.13676	0.79001	4.97443	525.652
AAC(%)	S6_4342525	6	4342525	1	17.9017	4.7504e-05	4.32327	114	0.13676	0.79001	4.97443	525.652
AAC(%)	S6_4345131	6	4345131	1	17.9017	4.7504e-05	4.32327	114	0.13676	0.79001	4.97443	525.652
AAC(%)	S6_4345158	6	4345158	1	17.9017	4.7504e-05	4.32327	114	0.13676	0.79001	4.97443	525.652
AAC(%)	S6_4359243	6	4359243	1	15.0488	0.00017651	3.75323	114	0.11752	1.06706	4.68081	526.483
AAC(%)	S6_4359271	6	4359271	1	17.9017	4.7504e-05	4.32327	114	0.13676	0.79001	4.97443	525.652
AAC(%)	S6_4359292	6	4359292	1	17.9017	4.7504e-05	4.32327	114	0.13676	0.79001	4.97443	525.652
AAC(%)	S6_4363110	6	4363110	1	17.9017	4.7504e-05	4.32327	114	0.13676	0.79001	4.97443	525.652
AAC(%)	S6_4363132	6	4363132	1	17.9017	4.7504e-05	4.32327	114	0.13676	0.79001	4.97443	525.652
AAC(%)	S6_4363206	6	4363206	1	17.9017	4.7504e-05	4.32327	114	0.13676	0.79001	4.97443	525.652
AAC(%)	S6_4363430	6	4363430	1	17.9017	4.7504e-05	4.32327	114	0.13676	0.79001	4.97443	525.652
AAC(%)	S6_4363612	6	4363612	1	17.9017	4.7504e-05	4.32327	114	0.13676	0.79001	4.97443	525.652
AAC(%)	S6_4363628	6	4363628	1	17.9017	4.7504e-05	4.32327	114	0.13676	0.79001	4.97443	525.652
AAC(%)	S6_4363649	6	4363649	1	17.9017	4.7504e-05	4.32327	114	0.13676	0.79001	4.97443	525.652
AAC(%)	S6_4375499	6	4375499	1	17.9017	4.7504e-05	4.32327	114	0.13676	0.79001	4.97443	525.652
AAC(%)	S6_4375518	6	4375518	1	17.9017	4.7504e-05	4.32327	114	0.13676	0.79001	4.97443	525.652
AAC(%)	S6_4380688	6	4380688	1	17.9017	4.7504e-05	4.32327	114	0.13676	0.79001	4.97443	525.652
AAC(%)	S6_4382909	6	4382909	1	17.9017	4.7504e-05	4.32327	114	0.13676	0.79001	4.97443	525.652
AAC(%)	S6_4382918	6	4382918	1	17.9017	4.7504e-05	4.32327	114	0.13676	0.79001	4.97443	525.652
AAC(%)	S6_4382960	6	4382960	1	17.9017	4.7504e-05	4.32327	114	0.13676	0.79001	4.97443	525.652
AAC(%)	S6_4394042	6	4394042	1	17.9017	4.7504e-05	4.32327	114	0.13676	0.79001	4.97443	525.652
AAC(%)	S6_4400946	6	4400946	1	17.8034	4.9956e-05	4.30141	113	0.13715	0.79059	5.01761	520.909
AAC(%)	S6_4405030	6	4405030	1	17.9017	4.7504e-05	4.32327	114	0.13676	0.79001	4.97443	525.652
AAC(%)	S6_4405315	6	4405315	1	17.9017	4.7504e-05	4.32327	114	0.13676	0.79001	4.97443	525.652
AAC(%)	S6_4425552	6	4425552	1	18.051	4.4926e-05	4.3475	112	0.13985	0.76094	5.06507	517.414
AAC(%)	S6_4445007	6	4445007	1	17.9017	4.7504e-05	4.32327	114	0.13676	0.79001	4.97443	525.652
AAC(%)	S6_4445114	6	4445114	1	17.9017	4.7504e-05	4.32327	114	0.13676	0.79001	4.97443	525.652
AAC(%)	S6_6086803	6	6086803	1	15.2638	0.00015966	3.7968	114	0.119	0.83351	5.03023	527.893
AAC(%)	S6_6102052	6	6102052	1	15.2638	0.00015966	3.7968	114	0.119	0.83351	5.03023	527.893
AAC(%)	S6_6102131	6	6102131	1	15.2638	0.00015966	3.7968	114	0.119	0.83351	5.03023	527.893
AAC(%)	S6_6181045	6	6181045	1	15.2638	0.00015966	3.7968	114	0.119	0.83351	5.03023	527.893
AAC(%)	S6_6202214	6	6202214	1	15.2638	0.00015966	3.7968	114	0.119	0.83351	5.03023	527.893
AAC(%)	TBGI270314	6	1766846	1	22.9849	5.0147e-06	5.29976	114	0.16903	0.90078	4.56073	521.154
AAC(%)	TBGI270316	6	1768006	1	26.7191	1.0254e-06	5.98911	114	0.19123	1.35435	3.81507	516.253
RS(%)	S1_31035257	1	31035257	1	35.3869	3.143e-08	7.50266	113	0.2401	1.4494e-05	0.00584	-257.58
RS(%)	S1_31674810	1	31674810	1	38.4429	9.4741e-09	8.02346	114	0.25384	5.8436e-08	0.00584	-259.41
RS(%)	S1_31674836	1	31674836	1	38.4429	9.4741e-09	8.02346	114	0.25384	5.8436e-08	0.00584	-259.41
RS(%)	S1_31674855	1	31674855	1	38.4429	9.4741e-09	8.02346	114	0.25384	5.8436e-08	0.00584	-259.41
RS(%)	S1_31676303	1	31676303	1	38.4429	9.4741e-09	8.02346	114	0.25384	5.8436e-08	0.00584	-259.41
RS(%)	S1_31676378	1	31676378	1	20.7357	1.3383e-05	4.87345	114	0.15505	0.00010932	0.00591	-254.64
RS(%)	S1_31677614	1	31677614	1	38.4429	9.4741e-09	8.02346	114	0.25384	5.8436e-08	0.00584	-259.41
RS(%)	S1_31694634	1	31694634	1	20.7357	1.3383e-05	4.87345	114	0.15505	0.00010932	0.00591	-254.64
RS(%)	S1_31710529	1	31710529	1	20.7357	1.3383e-05	4.87345	114	0.15505	0.00010932	0.00591	-254.64
RS(%)	S1_31718524	1	31718524	1	35.9266	2.5007e-08	7.60194	114	0.24124	5.9423e-08	0.00594	-257.51
RS(%)	S1_31735862	1	31735862	1	38.0992	1.1029e-08	7.95746	113	0.25383	5.8931e-08	0.00589	-257.16
RS(%)	S1_31736205	1	31736205	1	20.7357	1.3383e-05	4.87345	114	0.15505	0.00010932	0.00591	-254.64
RS(%)	S1_31786917	1	31786917	1	22.4631	6.2859e-06	5.20163	114	0.16582	0.00011474	0.0058	-256.42
RS(%)	S1_31788058	1	31788058	1	38.4429	9.4741e-09	8.02346	114	0.25384	5.8436e-08	0.00584	-259.41
RS(%)	S1_31802707	1	31802707	1	22.4631	6.2859e-06	5.20163	114	0.16582	0.00011474	0.0058	-256.42
RS(%)	S1_31806923	1	31806923	1	22.4631	6.2859e-06	5.20163	114	0.16582	0.00011474	0.0058	-256.42
RS(%)	S1_31806953	1	31806953	1	36.7045	1.8489e-08	7.73309	114	0.24518	5.9114e-08	0.00591	-258.1
RS(%)	S1_31819004	1	31819004	1	22.9922	4.9989e-06	5.30113	114	0.16907	7.1866e-05	0.00598	-254.48
RS(%)	S1_31819054	1	31819054	1	38.4429	9.4741e-09	8.02346	114	0.25384	5.8436e-08	0.00584	-259.41
RS(%)	S1_31823275	1	31823275	1	38.3408	9.8513e-09	8.00651	114	0.25334	5.8475e-08	0.00585	-259.33
RS(%)	S1_31823290	1	31823290	1	22.9922	4.9989e-06	5.30113	114	0.16907	7.1866e-05	0.00598	-254.48
RS(%)	S1_31823816	1	31823816	1	38.4429	9.4741e-09	8.02346	114	0.25384	5.8436e-08	0.00584	-259.41
RS(%)	S1_31858311	1	31858311	1	26.217	1.2657e-06	5.89767	114	0.18832	6.3567e-08	0.00636	-249.89
RS(%)	S1_31858726	1	31858726	1	29.8199	2.8487e-07	6.54535	114	0.20879	6.1964e-08	0.0062	-252.78
RS(%)	S1_31858872	1	31858872	1	27.7098	6.7866e-07	6.16835	114	0.19693	6.2893e-08	0.00629	-251.1
RS(%)	S1_31858879	1	31858879	1	27.7098	6.7866e-07	6.16835	114	0.19693	6.2893e-08	0.00629	-251.1
RS(%)	S1_31858893	1	31858893	1	27.7098	6.7866e-07	6.16835	114	0.19693	6.2893e-08	0.00629	-251.1
RS(%)	S1_31862556	1	31862556	1	27.7098	6.7866e-07	6.16835	114	0.19693	6.2893e-08	0.00629	-251.1
RS(%)	S1_31886794	1	31886794	1	27.7098	6.7866e-07	6.16835	114	0.19693	6.2893e-08	0.00629	-251.1
RS(%)	S1_31888427	1	31888427	1	29.8199	2.8487e-07	6.54535	114	0.20879	6.1964e-08	0.0062	-252.78
RS(%)	S1_31890855	1	31890855	1	27.7098	6.7866e-07	6.16835	114	0.19693	6.2893e-08	0.00629	-251.1
RS(%)	S1_31899548	1	31899548	1	27.7098	6.7866e-07	6.16835	114	0.19693	6.2893e-08	0.00629	-251.1
RS(%)	S1_31904316	1	31904316	1	27.7098	6.7866e-07	6.16835	114	0.19693	6.2893e-08	0.00629	-251.1
RS(%)	S1_31907399	1	31907399	1	17.288	6.2794e-05	4.20208	114	0.13269	6.929e-05	0.00627	-249.34
RS(%)	S1_31907707	1	31907707	1	16.2721	0.00010005	3.99978	114	0.12587	0.00011291	0.00611	-250.91
RS(%)	S1_31910704	1	31910704	1	17.288	6.2794e-05	4.20208	114	0.13269	6.929e-05	0.00627	-249.34
RS(%)	S1_31913277	1	31913277	1	16.2721	0.00010005	3.99978	114	0.12587	0.00011291	0.00611	-250.91
RS(%)	S1_31913301	1	31913301	1	17.288	6.2794e-05	4.20208	114	0.13269	6.929e-05	0.00627	-249.34
RS(%)	S1_31913413	1	31913413	1	17.288	6.2794e-05	4.20208	114	0.13269	6.929e-05	0.00627	-249.34
RS(%)	S1_31915442	1	31915442	1	17.288	6.2794e-05	4.20208	114	0.13269	6.929e-05	0.00627	-249.34
RS(%)	S1_31915756	1	31915756	1	17.288	6.2794e-05	4.20208	114	0.13269	6.929e-05	0.00627	-249.34
RS(%)	S1_31916012	1	31916012	1	17.288	6.2794e-05	4.20208	114	0.13269	6.929e-05	0.00627	-249.34
RS(%)	S1_31916199	1	31916199	1	17.288	6.2794e-05	4.20208	114	0.13269	6.929e-05	0.00627	-249.34
RS(%)	S1_31918929	1	31918929	1	26.217	1.2657e-06	5.89767	114	0.18832	6.3567e-08	0.00636	-249.89
RS(%)	S1_31918937	1	31918937	1	26.217	1.2657e-06	5.89767	114	0.18832	6.3567e-08	0.00636	-249.89
RS(%)	S1_31918962	1	31918962	1	26.217	1.2657e-06	5.89767	114	0.18832	6.3567e-08	0.00636	-249.89
RS(%)	S1_31918977	1	31918977	1	28.1935	5.5545e-07	6.25536	114	0.19968	6.2678e-08	0.00627	-251.49
RS(%)	S1_31921895	1	31921895	1	26.217	1.2657e-06	5.89767	114	0.18832	6.3567e-08	0.00636	-249.89
RS(%)	S1_31921993	1	31921993	1	26.217	1.2657e-06	5.89767	114	0.18832	6.3567e-08	0.00636	-249.89
RS(%)	S1_31925943	1	31925943	1	26.217	1.2657e-06	5.89767	114	0.18832	6.3567e-08	0.00636	-249.89
RS(%)	S1_31926630	1	31926630	1	26.217	1.2657e-06	5.89767	114	0.18832	6.3567e-08	0.00636	-249.89
RS(%)	S1_31927823	1	31927823	1	26.217	1.2657e-06	5.89767	114	0.18832	6.3567e-08	0.00636	-249.89
RS(%)	S1_31930763	1	31930763	1	26.217	1.2657e-06	5.89767	114	0.18832	6.3567e-08	0.00636	-249.89
RS(%)	S1_31930815	1	31930815	1	28.1935	5.5545e-07	6.25536	114	0.19968	6.2678e-08	0.00627	-251.49
RS(%)	S1_31930830	1	31930830	1	26.217	1.2657e-06	5.89767	114	0.18832	6.3567e-08	0.00636	-249.89
RS(%)	S1_31939319	1	31939319	1	26.217	1.2657e-06	5.89767	114	0.18832	6.3567e-08	0.00636	-249.89
RS(%)	S1_31946458	1	31946458	1	28.1935	5.5545e-07	6.25536	114	0.19968	6.2678e-08	0.00627	-251.49
RS(%)	S1_31946948	1	31946948	1	26.217	1.2657e-06	5.89767	114	0.18832	6.3567e-08	0.00636	-249.89
RS(%)	S1_31950991	1	31950991	1	26.217	1.2657e-06	5.89767	114	0.18832	6.3567e-08	0.00636	-249.89
RS(%)	S1_31969837	1	31969837	1	28.1935	5.5545e-07	6.25536	114	0.19968	6.2678e-08	0.00627	-251.49
RS(%)	S1_31974223	1	31974223	1	26.217	1.2657e-06	5.89767	114	0.18832	6.3567e-08	0.00636	-249.89
RS(%)	S1_31974240	1	31974240	1	28.1935	5.5545e-07	6.25536	114	0.19968	6.2678e-08	0.00627	-251.49
RS(%)	S1_31976078	1	31976078	1	26.217	1.2657e-06	5.89767	114	0.18832	6.3567e-08	0.00636	-249.89
RS(%)	S1_31976394	1	31976394	1	26.217	1.2657e-06	5.89767	114	0.18832	6.3567e-08	0.00636	-249.89
RS(%)	S1_31976449	1	31976449	1	26.217	1.2657e-06	5.89767	114	0.18832	6.3567e-08	0.00636	-249.89
RS(%)	S1_31976580	1	31976580	1	20.0731	1.8068e-05	4.74309	113	0.15198	2.9911e-05	0.00642	-246.61
RS(%)	S1_31980494	1	31980494	1	26.217	1.2657e-06	5.89767	114	0.18832	6.3567e-08	0.00636	-249.89
RS(%)	S1_31986707	1	31986707	1	26.217	1.2657e-06	5.89767	114	0.18832	6.3567e-08	0.00636	-249.89
RS(%)	S1_31998940	1	31998940	1	28.1935	5.5545e-07	6.25536	114	0.19968	6.2678e-08	0.00627	-251.49
RS(%)	S1_32007020	1	32007020	1	28.1935	5.5545e-07	6.25536	114	0.19968	6.2678e-08	0.00627	-251.49
RS(%)	S1_32007240	1	32007240	1	26.217	1.2657e-06	5.89767	114	0.18832	6.3567e-08	0.00636	-249.89
RS(%)	S1_32008682	1	32008682	1	26.217	1.2657e-06	5.89767	114	0.18832	6.3567e-08	0.00636	-249.89
RS(%)	S1_32015493	1	32015493	1	26.217	1.2657e-06	5.89767	114	0.18832	6.3567e-08	0.00636	-249.89
RS(%)	S1_32018064	1	32018064	1	26.217	1.2657e-06	5.89767	114	0.18832	6.3567e-08	0.00636	-249.89
RS(%)	S1_32022260	1	32022260	1	26.217	1.2657e-06	5.89767	114	0.18832	6.3567e-08	0.00636	-249.89
RS(%)	S1_32028128	1	32028128	1	26.217	1.2657e-06	5.89767	114	0.18832	6.3567e-08	0.00636	-249.89
RS(%)	S1_32033659	1	32033659	1	28.1935	5.5545e-07	6.25536	114	0.19968	6.2678e-08	0.00627	-251.49
RS(%)	S1_32037747	1	32037747	1	29.0764	3.9125e-07	6.40755	113	0.2061	6.2431e-08	0.00624	-250.7
RS(%)	S1_32038778	1	32038778	1	28.1935	5.5545e-07	6.25536	114	0.19968	6.2678e-08	0.00627	-251.49
RS(%)	S1_32041491	1	32041491	1	26.217	1.2657e-06	5.89767	114	0.18832	6.3567e-08	0.00636	-249.89
RS(%)	S1_32041886	1	32041886	1	28.7497	4.4162e-07	6.35495	114	0.20282	6.2432e-08	0.00624	-251.93
RS(%)	S1_32044157	1	32044157	1	26.217	1.2657e-06	5.89767	114	0.18832	6.3567e-08	0.00636	-249.89
RS(%)	S1_32047154	1	32047154	1	26.217	1.2657e-06	5.89767	114	0.18832	6.3567e-08	0.00636	-249.89
RS(%)	S1_32057170	1	32057170	1	26.217	1.2657e-06	5.89767	114	0.18832	6.3567e-08	0.00636	-249.89
RS(%)	S1_32061648	1	32061648	1	26.217	1.2657e-06	5.89767	114	0.18832	6.3567e-08	0.00636	-249.89
RS(%)	S1_32071374	1	32071374	1	26.217	1.2657e-06	5.89767	114	0.18832	6.3567e-08	0.00636	-249.89
RS(%)	S1_32071390	1	32071390	1	26.217	1.2657e-06	5.89767	114	0.18832	6.3567e-08	0.00636	-249.89
RS(%)	S1_32071411	1	32071411	1	26.217	1.2657e-06	5.89767	114	0.18832	6.3567e-08	0.00636	-249.89
RS(%)	S1_32071466	1	32071466	1	28.1935	5.5545e-07	6.25536	114	0.19968	6.2678e-08	0.00627	-251.49
RS(%)	S1_32071481	1	32071481	1	26.217	1.2657e-06	5.89767	114	0.18832	6.3567e-08	0.00636	-249.89
RS(%)	S1_32094423	1	32094423	1	26.217	1.2657e-06	5.89767	114	0.18832	6.3567e-08	0.00636	-249.89
RS(%)	S1_32103276	1	32103276	1	26.217	1.2657e-06	5.89767	114	0.18832	6.3567e-08	0.00636	-249.89
RS(%)	S1_32103330	1	32103330	1	26.217	1.2657e-06	5.89767	114	0.18832	6.3567e-08	0.00636	-249.89
RS(%)	S1_32112878	1	32112878	1	26.217	1.2657e-06	5.89767	114	0.18832	6.3567e-08	0.00636	-249.89
RS(%)	S1_32113325	1	32113325	1	26.217	1.2657e-06	5.89767	114	0.18832	6.3567e-08	0.00636	-249.89
RS(%)	S1_32124487	1	32124487	1	26.217	1.2657e-06	5.89767	114	0.18832	6.3567e-08	0.00636	-249.89
RS(%)	S1_32124550	1	32124550	1	26.217	1.2657e-06	5.89767	114	0.18832	6.3567e-08	0.00636	-249.89
RS(%)	S1_32124749	1	32124749	1	26.217	1.2657e-06	5.89767	114	0.18832	6.3567e-08	0.00636	-249.89
RS(%)	S1_32138464	1	32138464	1	26.217	1.2657e-06	5.89767	114	0.18832	6.3567e-08	0.00636	-249.89
RS(%)	S1_32140126	1	32140126	1	37.6575	1.2802e-08	7.89272	114	0.24995	5.874e-08	0.00587	-258.82
RS(%)	S1_32143811	1	32143811	1	37.6575	1.2802e-08	7.89272	114	0.24995	5.874e-08	0.00587	-258.82
RS(%)	S1_32144745	1	32144745	1	37.6575	1.2802e-08	7.89272	114	0.24995	5.874e-08	0.00587	-258.82
RS(%)	S1_32145370	1	32145370	1	37.6575	1.2802e-08	7.89272	114	0.24995	5.874e-08	0.00587	-258.82
RS(%)	S1_32150962	1	32150962	1	26.217	1.2657e-06	5.89767	114	0.18832	6.3567e-08	0.00636	-249.89
RS(%)	S1_32181956	1	32181956	1	26.217	1.2657e-06	5.89767	114	0.18832	6.3567e-08	0.00636	-249.89
RS(%)	S1_32181967	1	32181967	1	26.217	1.2657e-06	5.89767	114	0.18832	6.3567e-08	0.00636	-249.89
RS(%)	S1_32192665	1	32192665	1	26.217	1.2657e-06	5.89767	114	0.18832	6.3567e-08	0.00636	-249.89
RS(%)	S1_32193800	1	32193800	1	26.217	1.2657e-06	5.89767	114	0.18832	6.3567e-08	0.00636	-249.89
RS(%)	S1_32195197	1	32195197	1	26.217	1.2657e-06	5.89767	114	0.18832	6.3567e-08	0.00636	-249.89
RS(%)	S1_32217111	1	32217111	1	30.1276	2.5131e-07	6.59979	114	0.21049	6.1831e-08	0.00618	-253.02
RS(%)	S1_32243704	1	32243704	1	30.1276	2.5131e-07	6.59979	114	0.21049	6.1831e-08	0.00618	-253.02
RS(%)	S1_32243781	1	32243781	1	30.1276	2.5131e-07	6.59979	114	0.21049	6.1831e-08	0.00618	-253.02
RS(%)	S1_32243802	1	32243802	1	30.1276	2.5131e-07	6.59979	114	0.21049	6.1831e-08	0.00618	-253.02
RS(%)	S1_32245511	1	32245511	1	30.1276	2.5131e-07	6.59979	114	0.21049	6.1831e-08	0.00618	-253.02
RS(%)	S1_32245625	1	32245625	1	30.1276	2.5131e-07	6.59979	114	0.21049	6.1831e-08	0.00618	-253.02
RS(%)	S1_32273224	1	32273224	1	30.1276	2.5131e-07	6.59979	114	0.21049	6.1831e-08	0.00618	-253.02
RS(%)	S1_32303001	1	32303001	1	30.1276	2.5131e-07	6.59979	114	0.21049	6.1831e-08	0.00618	-253.02
RS(%)	S1_32303542	1	32303542	1	30.1276	2.5131e-07	6.59979	114	0.21049	6.1831e-08	0.00618	-253.02
RS(%)	S1_32303612	1	32303612	1	30.1276	2.5131e-07	6.59979	114	0.21049	6.1831e-08	0.00618	-253.02
RS(%)	S1_32368737	1	32368737	1	43.4445	1.4484e-09	8.83911	114	0.2777	5.6567e-08	0.00566	-263.08
RS(%)	S1_32370037	1	32370037	1	43.4445	1.4484e-09	8.83911	114	0.2777	5.6567e-08	0.00566	-263.08
RS(%)	S1_32371616	1	32371616	1	43.4445	1.4484e-09	8.83911	114	0.2777	5.6567e-08	0.00566	-263.08
RS(%)	S1_32371684	1	32371684	1	43.4445	1.4484e-09	8.83911	114	0.2777	5.6567e-08	0.00566	-263.08
RS(%)	S1_32379524	1	32379524	1	25.3198	1.8477e-06	5.73337	114	0.18305	6.8534e-05	0.00589	-256.28
RS(%)	S1_32379533	1	32379533	1	25.3198	1.8477e-06	5.73337	114	0.18305	6.8534e-05	0.00589	-256.28
RS(%)	S1_32380039	1	32380039	1	45.4419	7.157e-10	9.14527	113	0.28863	5.6065e-08	0.00561	-262.74
RS(%)	S1_32450235	1	32450235	1	44.0591	1.1551e-09	8.93738	114	0.28053	5.6346e-08	0.00563	-263.52
RS(%)	S1_32459779	1	32459779	1	44.0591	1.1551e-09	8.93738	114	0.28053	5.6346e-08	0.00563	-263.52
RS(%)	S1_32502267	1	32502267	1	32.1287	1.1378e-07	6.94393	113	0.22292	6.0804e-08	0.00608	-253.66
RS(%)	S1_32538458	1	32538458	1	36.9196	1.7013e-08	7.76922	114	0.24626	5.9029e-08	0.0059	-258.26
RS(%)	S1_32563986	1	32563986	1	30.645	2.0368e-07	6.69105	114	0.21334	6.1608e-08	0.00616	-253.43
RS(%)	S1_32565192	1	32565192	1	30.645	2.0368e-07	6.69105	114	0.21334	6.1608e-08	0.00616	-253.43
RS(%)	S1_32580171	1	32580171	1	29.89	2.8068e-07	6.55179	113	0.21066	6.2158e-08	0.00622	-251.19
RS(%)	S1_32611660	1	32611660	1	33.0404	7.7853e-08	7.10872	114	0.22624	6.0597e-08	0.00606	-255.3
RS(%)	S1_32611794	1	32611794	1	30.645	2.0368e-07	6.69105	114	0.21334	6.1608e-08	0.00616	-253.43
RS(%)	S1_32612882	1	32612882	1	30.645	2.0368e-07	6.69105	114	0.21334	6.1608e-08	0.00616	-253.43
RS(%)	S1_32677927	1	32677927	1	32.8526	8.3895e-08	7.07626	114	0.22525	6.0675e-08	0.00607	-255.16
RS(%)	S1_32683289	1	32683289	1	32.8526	8.3895e-08	7.07626	114	0.22525	6.0675e-08	0.00607	-255.16
RS(%)	S1_32692637	1	32692637	1	32.8526	8.3895e-08	7.07626	114	0.22525	6.0675e-08	0.00607	-255.16
RS(%)	S1_32695430	1	32695430	1	32.8526	8.3895e-08	7.07626	114	0.22525	6.0675e-08	0.00607	-255.16
RS(%)	S1_32709446	1	32709446	1	35.457	3.0031e-08	7.52243	114	0.23884	5.9611e-08	0.00596	-257.16
RS(%)	S1_32747849	1	32747849	1	32.8526	8.3895e-08	7.07626	114	0.22525	6.0675e-08	0.00607	-255.16
RS(%)	S1_32748422	1	32748422	1	32.8526	8.3895e-08	7.07626	114	0.22525	6.0675e-08	0.00607	-255.16
RS(%)	S1_32757969	1	32757969	1	22.132	7.2589e-06	5.13913	114	0.16378	5.3078e-05	0.00613	-252.41
RS(%)	S1_32762262	1	32762262	1	32.8526	8.3895e-08	7.07626	114	0.22525	6.0675e-08	0.00607	-255.16
RS(%)	S1_32764589	1	32764589	1	32.8526	8.3895e-08	7.07626	114	0.22525	6.0675e-08	0.00607	-255.16
RS(%)	S1_32770307	1	32770307	1	35.457	3.0031e-08	7.52243	114	0.23884	5.9611e-08	0.00596	-257.16
RS(%)	S1_32774880	1	32774880	1	32.8526	8.3895e-08	7.07626	114	0.22525	6.0675e-08	0.00607	-255.16
RS(%)	S1_32775222	1	32775222	1	32.8526	8.3895e-08	7.07626	114	0.22525	6.0675e-08	0.00607	-255.16
RS(%)	S1_32787716	1	32787716	1	32.8526	8.3895e-08	7.07626	114	0.22525	6.0675e-08	0.00607	-255.16
RS(%)	S1_32793428	1	32793428	1	32.8526	8.3895e-08	7.07626	114	0.22525	6.0675e-08	0.00607	-255.16
RS(%)	S1_32793471	1	32793471	1	32.8526	8.3895e-08	7.07626	114	0.22525	6.0675e-08	0.00607	-255.16
RS(%)	S1_32797325	1	32797325	1	32.8526	8.3895e-08	7.07626	114	0.22525	6.0675e-08	0.00607	-255.16
RS(%)	S1_32798614	1	32798614	1	32.8526	8.3895e-08	7.07626	114	0.22525	6.0675e-08	0.00607	-255.16
RS(%)	S1_33282145	1	33282145	1	28.0692	5.8477e-07	6.23301	114	0.19897	6.2733e-08	0.00627	-251.39
RS(%)	S1_33305807	1	33305807	1	28.0692	5.8477e-07	6.23301	114	0.19897	6.2733e-08	0.00627	-251.39
RS(%)	S1_33358679	1	33358679	1	28.0692	5.8477e-07	6.23301	114	0.19897	6.2733e-08	0.00627	-251.39
RS(%)	S1_33358710	1	33358710	1	28.0692	5.8477e-07	6.23301	114	0.19897	6.2733e-08	0.00627	-251.39
RS(%)	S1_33485305	1	33485305	1	28.0692	5.8477e-07	6.23301	114	0.19897	6.2733e-08	0.00627	-251.39
RS(%)	S1_35199470	1	35199470	1	16.6383	8.4537e-05	4.07295	114	0.12834	0.00031423	0.0055	-256.15
RS(%)	S1_35199514	1	35199514	1	16.6383	8.4537e-05	4.07295	114	0.12834	0.00031423	0.0055	-256.15
RS(%)	S1_35200693	1	35200693	1	24.4316	2.6949e-06	5.56946	114	0.17777	4.8308e-05	0.00605	-253.91
RS(%)	S1_35201329	1	35201329	1	16.6383	8.4537e-05	4.07295	114	0.12834	0.00031423	0.0055	-256.15
RS(%)	S1_35201383	1	35201383	1	16.6383	8.4537e-05	4.07295	114	0.12834	0.00031423	0.0055	-256.15
RS(%)	S1_35219226	1	35219226	1	14.2697	0.00025541	3.59276	113	0.11301	0.00034255	0.00557	-252.76
RS(%)	S1_35224961	1	35224961	1	17.6106	5.4522e-05	4.26343	113	0.13587	0.00010911	0.00607	-250.44
RS(%)	S1_35233919	1	35233919	1	14.3704	0.0002436	3.61332	113	0.11372	0.00034155	0.00557	-252.86
RS(%)	S2_9401106	2	9401106	1	15.0109	0.00017966	3.74555	114	0.11726	0.00060098	0.00507	-256.57
RS(%)	S3_15491784	3	15491784	1	14.2932	0.00025161	3.59927	114	0.11229	0.00033006	0.00558	-254.28
RS(%)	S5_3623956	5	3623956	1	14.2431	0.00025863	3.58732	113	0.11282	0.00062552	0.00511	-254.16
RS(%)	S5_3623970	5	3623970	1	14.2431	0.00025863	3.58732	113	0.11282	0.00062552	0.00511	-254.16
RS(%)	S5_13665383	5	13665383	1	14.1481	0.00027047	3.56788	113	0.11215	0.00052572	0.00525	-254.02
RS(%)	S5_13667220	5	13667220	1	14.1481	0.00027047	3.56788	113	0.11215	0.00052572	0.00525	-254.02
RS(%)	S5_13667298	5	13667298	1	14.1481	0.00027047	3.56788	113	0.11215	0.00052572	0.00525	-254.02
RS(%)	S5_13668633	5	13668633	1	14.1481	0.00027047	3.56788	113	0.11215	0.00052572	0.00525	-254.02
RS(%)	S5_13679814	5	13679814	1	14.1481	0.00027047	3.56788	113	0.11215	0.00052572	0.00525	-254.02
RS(%)	S5_14146126	5	14146126	1	14.0208	0.00028614	3.54342	114	0.11038	0.00062627	0.00508	-256.16
RS(%)	S5_14149025	5	14149025	1	14.0208	0.00028614	3.54342	114	0.11038	0.00062627	0.00508	-256.16
RS(%)	S5_14162949	5	14162949	1	14.0208	0.00028614	3.54342	114	0.11038	0.00062627	0.00508	-256.16
RS(%)	S5_14180584	5	14180584	1	14.0208	0.00028614	3.54342	114	0.11038	0.00062627	0.00508	-256.16
RS(%)	S5_14180658	5	14180658	1	14.0208	0.00028614	3.54342	114	0.11038	0.00062627	0.00508	-256.16
RS(%)	S5_14181637	5	14181637	1	14.0208	0.00028614	3.54342	114	0.11038	0.00062627	0.00508	-256.16
RS(%)	S5_14198504	5	14198504	1	15.3469	0.0001536	3.81361	114	0.11957	0.00059653	0.00507	-257.22
RS(%)	S5_14209152	5	14209152	1	14.0208	0.00028614	3.54342	114	0.11038	0.00062627	0.00508	-256.16
RS(%)	S5_14209223	5	14209223	1	14.0208	0.00028614	3.54342	114	0.11038	0.00062627	0.00508	-256.16
RS(%)	S5_29682002	5	29682002	1	15.277	0.00015868	3.79948	114	0.11909	0.00041489	0.00537	-256.3
RS(%)	S5_29890589	5	29890589	1	17.4927	5.7203e-05	4.24258	114	0.13405	0.00040888	0.00528	-258.26
RS(%)	S6_4160208	6	4160208	1	21.8044	8.3735e-06	5.07709	114	0.16175	0.00016996	0.00564	-257.99
RS(%)	S6_4193908	6	4193908	1	42.2297	2.2719e-09	8.64361	114	0.27205	5.701e-08	0.0057	-262.2
RS(%)	S6_4206888	6	4206888	1	43.7188	1.3091e-09	8.88303	114	0.27896	5.6468e-08	0.00565	-263.28
RS(%)	S6_4229818	6	4229818	1	37.7043	1.2574e-08	7.90053	114	0.25019	5.8722e-08	0.00587	-258.85
RS(%)	S6_4229849	6	4229849	1	42.2297	2.2719e-09	8.64361	114	0.27205	5.701e-08	0.0057	-262.2
RS(%)	S6_4235407	6	4235407	1	29.7616	2.9172e-07	6.53503	114	0.20847	9.4512e-06	0.00611	-254.12
RS(%)	S6_4244101	6	4244101	1	42.2297	2.2719e-09	8.64361	114	0.27205	5.701e-08	0.0057	-262.2
RS(%)	S6_4245826	6	4245826	1	42.2297	2.2719e-09	8.64361	114	0.27205	5.701e-08	0.0057	-262.2
RS(%)	S6_4245838	6	4245838	1	42.2297	2.2719e-09	8.64361	114	0.27205	5.701e-08	0.0057	-262.2
RS(%)	S6_4245867	6	4245867	1	42.2297	2.2719e-09	8.64361	114	0.27205	5.701e-08	0.0057	-262.2
RS(%)	S6_4245878	6	4245878	1	42.2297	2.2719e-09	8.64361	114	0.27205	5.701e-08	0.0057	-262.2
RS(%)	S6_4251282	6	4251282	1	28.0275	5.9494e-07	6.22553	114	0.19874	7.3149e-05	0.00575	-258.81
RS(%)	S6_4254415	6	4254415	1	42.2297	2.2719e-09	8.64361	114	0.27205	5.701e-08	0.0057	-262.2
RS(%)	S6_4254435	6	4254435	1	42.2297	2.2719e-09	8.64361	114	0.27205	5.701e-08	0.0057	-262.2
RS(%)	S6_4254496	6	4254496	1	42.2297	2.2719e-09	8.64361	114	0.27205	5.701e-08	0.0057	-262.2
RS(%)	S6_4260130	6	4260130	1	42.2297	2.2719e-09	8.64361	114	0.27205	5.701e-08	0.0057	-262.2
RS(%)	S6_4260333	6	4260333	1	42.2297	2.2719e-09	8.64361	114	0.27205	5.701e-08	0.0057	-262.2
RS(%)	S6_4260340	6	4260340	1	42.2297	2.2719e-09	8.64361	114	0.27205	5.701e-08	0.0057	-262.2
RS(%)	S6_4263442	6	4263442	1	42.2297	2.2719e-09	8.64361	114	0.27205	5.701e-08	0.0057	-262.2
RS(%)	S6_4263471	6	4263471	1	42.2297	2.2719e-09	8.64361	114	0.27205	5.701e-08	0.0057	-262.2
RS(%)	S6_4265706	6	4265706	1	42.2297	2.2719e-09	8.64361	114	0.27205	5.701e-08	0.0057	-262.2
RS(%)	S6_4265720	6	4265720	1	40.1661	4.9236e-09	8.30772	114	0.26224	5.7778e-08	0.00578	-260.68
RS(%)	S6_4265741	6	4265741	1	42.2297	2.2719e-09	8.64361	114	0.27205	5.701e-08	0.0057	-262.2
RS(%)	S6_4265749	6	4265749	1	42.2297	2.2719e-09	8.64361	114	0.27205	5.701e-08	0.0057	-262.2
RS(%)	S6_4265756	6	4265756	1	42.2297	2.2719e-09	8.64361	114	0.27205	5.701e-08	0.0057	-262.2
RS(%)	S6_4265767	6	4265767	1	42.2297	2.2719e-09	8.64361	114	0.27205	5.701e-08	0.0057	-262.2
RS(%)	S6_4266069	6	4266069	1	42.2297	2.2719e-09	8.64361	114	0.27205	5.701e-08	0.0057	-262.2
RS(%)	S6_4266116	6	4266116	1	42.2297	2.2719e-09	8.64361	114	0.27205	5.701e-08	0.0057	-262.2
RS(%)	S6_4266122	6	4266122	1	42.2297	2.2719e-09	8.64361	114	0.27205	5.701e-08	0.0057	-262.2
RS(%)	S6_4266635	6	4266635	1	42.2297	2.2719e-09	8.64361	114	0.27205	5.701e-08	0.0057	-262.2
RS(%)	S6_4266649	6	4266649	1	42.2297	2.2719e-09	8.64361	114	0.27205	5.701e-08	0.0057	-262.2
RS(%)	S6_4266843	6	4266843	1	42.2297	2.2719e-09	8.64361	114	0.27205	5.701e-08	0.0057	-262.2
RS(%)	S6_4266868	6	4266868	1	42.2297	2.2719e-09	8.64361	114	0.27205	5.701e-08	0.0057	-262.2
RS(%)	S6_4266957	6	4266957	1	42.2297	2.2719e-09	8.64361	114	0.27205	5.701e-08	0.0057	-262.2
RS(%)	S6_4269744	6	4269744	1	39.1451	7.2492e-09	8.13971	114	0.25729	5.8166e-08	0.00582	-259.93
RS(%)	S6_4269788	6	4269788	1	42.2297	2.2719e-09	8.64361	114	0.27205	5.701e-08	0.0057	-262.2
RS(%)	S6_4277014	6	4277014	1	42.2297	2.2719e-09	8.64361	114	0.27205	5.701e-08	0.0057	-262.2
RS(%)	S6_4277141	6	4277141	1	42.2297	2.2719e-09	8.64361	114	0.27205	5.701e-08	0.0057	-262.2
RS(%)	S6_4277148	6	4277148	1	42.2297	2.2719e-09	8.64361	114	0.27205	5.701e-08	0.0057	-262.2
RS(%)	S6_4277173	6	4277173	1	42.2297	2.2719e-09	8.64361	114	0.27205	5.701e-08	0.0057	-262.2
RS(%)	S6_4282958	6	4282958	1	42.2297	2.2719e-09	8.64361	114	0.27205	5.701e-08	0.0057	-262.2
RS(%)	S6_4317220	6	4317220	1	34.5208	4.3347e-08	7.36304	114	0.23401	2.3262e-05	0.00579	-259.63
RS(%)	S6_4317237	6	4317237	1	42.2297	2.2719e-09	8.64361	114	0.27205	5.701e-08	0.0057	-262.2
RS(%)	S6_4317615	6	4317615	1	34.5208	4.3347e-08	7.36304	114	0.23401	2.3262e-05	0.00579	-259.63
RS(%)	S6_4317664	6	4317664	1	42.2297	2.2719e-09	8.64361	114	0.27205	5.701e-08	0.0057	-262.2
RS(%)	S6_4323930	6	4323930	1	42.2297	2.2719e-09	8.64361	114	0.27205	5.701e-08	0.0057	-262.2
RS(%)	S6_4323967	6	4323967	1	42.2297	2.2719e-09	8.64361	114	0.27205	5.701e-08	0.0057	-262.2
RS(%)	S6_4325090	6	4325090	1	42.2297	2.2719e-09	8.64361	114	0.27205	5.701e-08	0.0057	-262.2
RS(%)	S6_4325125	6	4325125	1	42.2297	2.2719e-09	8.64361	114	0.27205	5.701e-08	0.0057	-262.2
RS(%)	S6_4328015	6	4328015	1	42.2297	2.2719e-09	8.64361	114	0.27205	5.701e-08	0.0057	-262.2
RS(%)	S6_4328092	6	4328092	1	42.2297	2.2719e-09	8.64361	114	0.27205	5.701e-08	0.0057	-262.2
RS(%)	S6_4328129	6	4328129	1	42.2297	2.2719e-09	8.64361	114	0.27205	5.701e-08	0.0057	-262.2
RS(%)	S6_4328156	6	4328156	1	42.2297	2.2719e-09	8.64361	114	0.27205	5.701e-08	0.0057	-262.2
RS(%)	S6_4328161	6	4328161	1	42.2297	2.2719e-09	8.64361	114	0.27205	5.701e-08	0.0057	-262.2
RS(%)	S6_4329052	6	4329052	1	40.5838	4.2062e-09	8.37611	114	0.26425	5.7621e-08	0.00576	-260.99
RS(%)	S6_4329064	6	4329064	1	42.2297	2.2719e-09	8.64361	114	0.27205	5.701e-08	0.0057	-262.2
RS(%)	S6_4332078	6	4332078	1	35.1117	3.4373e-08	7.46378	114	0.23706	5.975e-08	0.00597	-256.89
RS(%)	S6_4333751	6	4333751	1	42.2297	2.2719e-09	8.64361	114	0.27205	5.701e-08	0.0057	-262.2
RS(%)	S6_4335330	6	4335330	1	38.206	1.0373e-08	7.9841	114	0.25268	5.8527e-08	0.00585	-259.23
RS(%)	S6_4340492	6	4340492	1	42.2297	2.2719e-09	8.64361	114	0.27205	5.701e-08	0.0057	-262.2
RS(%)	S6_4341532	6	4341532	1	42.2297	2.2719e-09	8.64361	114	0.27205	5.701e-08	0.0057	-262.2
RS(%)	S6_4342525	6	4342525	1	42.2297	2.2719e-09	8.64361	114	0.27205	5.701e-08	0.0057	-262.2
RS(%)	S6_4345131	6	4345131	1	42.2297	2.2719e-09	8.64361	114	0.27205	5.701e-08	0.0057	-262.2
RS(%)	S6_4345158	6	4345158	1	42.2297	2.2719e-09	8.64361	114	0.27205	5.701e-08	0.0057	-262.2
RS(%)	S6_4359243	6	4359243	1	19.4978	2.3175e-05	4.63498	114	0.14716	7.0001e-05	0.00616	-251.39
RS(%)	S6_4359271	6	4359271	1	42.2297	2.2719e-09	8.64361	114	0.27205	5.701e-08	0.0057	-262.2
RS(%)	S6_4359292	6	4359292	1	42.2297	2.2719e-09	8.64361	114	0.27205	5.701e-08	0.0057	-262.2
RS(%)	S6_4363110	6	4363110	1	42.2297	2.2719e-09	8.64361	114	0.27205	5.701e-08	0.0057	-262.2
RS(%)	S6_4363132	6	4363132	1	42.2297	2.2719e-09	8.64361	114	0.27205	5.701e-08	0.0057	-262.2
RS(%)	S6_4363206	6	4363206	1	42.2297	2.2719e-09	8.64361	114	0.27205	5.701e-08	0.0057	-262.2
RS(%)	S6_4363430	6	4363430	1	42.2297	2.2719e-09	8.64361	114	0.27205	5.701e-08	0.0057	-262.2
RS(%)	S6_4363612	6	4363612	1	42.2297	2.2719e-09	8.64361	114	0.27205	5.701e-08	0.0057	-262.2
RS(%)	S6_4363628	6	4363628	1	42.2297	2.2719e-09	8.64361	114	0.27205	5.701e-08	0.0057	-262.2
RS(%)	S6_4363649	6	4363649	1	42.2297	2.2719e-09	8.64361	114	0.27205	5.701e-08	0.0057	-262.2
RS(%)	S6_4375499	6	4375499	1	42.2297	2.2719e-09	8.64361	114	0.27205	5.701e-08	0.0057	-262.2
RS(%)	S6_4375518	6	4375518	1	42.2297	2.2719e-09	8.64361	114	0.27205	5.701e-08	0.0057	-262.2
RS(%)	S6_4380688	6	4380688	1	42.2297	2.2719e-09	8.64361	114	0.27205	5.701e-08	0.0057	-262.2
RS(%)	S6_4382909	6	4382909	1	42.2297	2.2719e-09	8.64361	114	0.27205	5.701e-08	0.0057	-262.2
RS(%)	S6_4382918	6	4382918	1	42.2297	2.2719e-09	8.64361	114	0.27205	5.701e-08	0.0057	-262.2
RS(%)	S6_4382960	6	4382960	1	42.2297	2.2719e-09	8.64361	114	0.27205	5.701e-08	0.0057	-262.2
RS(%)	S6_4394042	6	4394042	1	42.2297	2.2719e-09	8.64361	114	0.27205	5.701e-08	0.0057	-262.2
RS(%)	S6_4400946	6	4400946	1	42.1784	2.3721e-09	8.62487	113	0.27357	5.7396e-08	0.00574	-260.12
RS(%)	S6_4405030	6	4405030	1	42.2297	2.2719e-09	8.64361	114	0.27205	5.701e-08	0.0057	-262.2
RS(%)	S6_4405315	6	4405315	1	42.2297	2.2719e-09	8.64361	114	0.27205	5.701e-08	0.0057	-262.2
RS(%)	S6_4418603	6	4418603	1	45.0789	7.9515e-10	9.09955	114	0.28517	5.5983e-08	0.0056	-264.25
RS(%)	S6_4425552	6	4425552	1	40.5542	4.4515e-09	8.35149	112	0.26759	5.7878e-08	0.00579	-255.86
RS(%)	S6_4442179	6	4442179	1	19.3562	2.4687e-05	4.60753	114	0.14624	8.5856e-05	0.00608	-252.26
RS(%)	S6_4445007	6	4445007	1	42.2297	2.2719e-09	8.64361	114	0.27205	5.701e-08	0.0057	-262.2
RS(%)	S6_4445114	6	4445114	1	42.2297	2.2719e-09	8.64361	114	0.27205	5.701e-08	0.0057	-262.2
RS(%)	S6_4610734	6	4610734	1	35.9599	2.4684e-08	7.60758	114	0.24141	5.941e-08	0.00594	-257.54
RS(%)	S6_4612745	6	4612745	1	35.9599	2.4684e-08	7.60758	114	0.24141	5.941e-08	0.00594	-257.54
RS(%)	S6_4613801	6	4613801	1	22.8486	5.319e-06	5.27417	114	0.16819	0.00033292	0.00518	-262.05
RS(%)	S6_4720623	6	4720623	1	41.1561	3.3925e-09	8.46948	114	0.26698	5.7407e-08	0.00574	-261.41
RS(%)	S6_4721225	6	4721225	1	25.2402	1.911e-06	5.71874	114	0.18258	0.00011613	0.00567	-258.86
RS(%)	S6_4762152	6	4762152	1	41.1561	3.3925e-09	8.46948	114	0.26698	5.7407e-08	0.00574	-261.41
RS(%)	S6_4813629	6	4813629	1	23.6965	3.6911e-06	5.43284	114	0.17335	0.00013601	0.00567	-258.37
RS(%)	S6_4870675	6	4870675	1	18.2496	4.0585e-05	4.39163	114	0.13904	0.00015242	0.00586	-254.16
RS(%)	S6_4882706	6	4882706	1	41.3072	3.2058e-09	8.49406	114	0.26769	5.7351e-08	0.00574	-261.52
RS(%)	S6_4885530	6	4885530	1	18.2496	4.0585e-05	4.39163	114	0.13904	0.00015242	0.00586	-254.16
RS(%)	S6_4886851	6	4886851	1	18.2496	4.0585e-05	4.39163	114	0.13904	0.00015242	0.00586	-254.16
RS(%)	S6_5629742	6	5629742	1	16.0242	0.00011218	3.95008	114	0.1242	0.00019027	0.00585	-253.4
RS(%)	S6_5630146	6	5630146	1	16.0242	0.00011218	3.95008	114	0.1242	0.00019027	0.00585	-253.4
RS(%)	S6_5637187	6	5637187	1	16.0242	0.00011218	3.95008	114	0.1242	0.00019027	0.00585	-253.4
RS(%)	S6_5642787	6	5642787	1	16.7083	8.1866e-05	4.0869	114	0.12881	0.00015973	0.00591	-253.12
RS(%)	S6_5646527	6	5646527	1	16.0242	0.00011218	3.95008	114	0.1242	0.00019027	0.00585	-253.4
RS(%)	S6_5646608	6	5646608	1	16.0242	0.00011218	3.95008	114	0.1242	0.00019027	0.00585	-253.4
RS(%)	S6_5647260	6	5647260	1	16.7083	8.1866e-05	4.0869	114	0.12881	0.00015973	0.00591	-253.12
RS(%)	S6_5695317	6	5695317	1	16.7083	8.1866e-05	4.0869	114	0.12881	0.00015973	0.00591	-253.12
RS(%)	S6_5705800	6	5705800	1	16.7083	8.1866e-05	4.0869	114	0.12881	0.00015973	0.00591	-253.12
RS(%)	S6_5720348	6	5720348	1	16.7083	8.1866e-05	4.0869	114	0.12881	0.00015973	0.00591	-253.12
RS(%)	S6_5732592	6	5732592	1	16.7083	8.1866e-05	4.0869	114	0.12881	0.00015973	0.00591	-253.12
RS(%)	S6_5758392	6	5758392	1	16.7083	8.1866e-05	4.0869	114	0.12881	0.00015973	0.00591	-253.12
RS(%)	S6_5760918	6	5760918	1	16.7083	8.1866e-05	4.0869	114	0.12881	0.00015973	0.00591	-253.12
RS(%)	S6_6037279	6	6037279	1	32.8157	8.5137e-08	7.06988	114	0.22505	6.0691e-08	0.00607	-255.13
RS(%)	S6_6086803	6	6086803	1	31.8276	1.2641e-07	6.89822	114	0.21976	6.1105e-08	0.00611	-254.36
RS(%)	S6_6099482	6	6099482	1	36.5031	1.9989e-08	7.69921	114	0.24416	5.9194e-08	0.00592	-257.95
RS(%)	S6_6102052	6	6102052	1	31.8276	1.2641e-07	6.89822	114	0.21976	6.1105e-08	0.00611	-254.36
RS(%)	S6_6102131	6	6102131	1	31.8276	1.2641e-07	6.89822	114	0.21976	6.1105e-08	0.00611	-254.36
RS(%)	S6_6181045	6	6181045	1	31.8276	1.2641e-07	6.89822	114	0.21976	6.1105e-08	0.00611	-254.36
RS(%)	S6_6183901	6	6183901	1	31.8762	1.2397e-07	6.90668	114	0.22002	6.1084e-08	0.00611	-254.4
RS(%)	S6_6202214	6	6202214	1	31.8276	1.2641e-07	6.89822	114	0.21976	6.1105e-08	0.00611	-254.36
RS(%)	S6_24395396	6	24395396	1	15.0229	0.00017866	3.74797	114	0.11735	0.00056034	0.00514	-256.87
RS(%)	S6_28384300	6	28384300	1	16.6598	8.4138e-05	4.07501	113	0.12949	0.00014219	0.006	-250.7
RS(%)	S6_28384505	6	28384505	1	16.6598	8.4138e-05	4.07501	113	0.12949	0.00014219	0.006	-250.7
RS(%)	S8_8352009	8	8352009	1	16.75	8.0315e-05	4.0952	114	0.12909	0.00024173	0.00567	-255.04
RS(%)	S8_8367922	8	8367922	1	16.75	8.0315e-05	4.0952	114	0.12909	0.00024173	0.00567	-255.04
RS(%)	S11_17462389	11	17462389	1	14.9314	0.00018647	3.72939	114	0.11671	0.00021888	0.00582	-253.31
RS(%)	S11_17945402	11	17945402	1	21.4621	9.7253e-06	5.0121	114	0.15961	0.00014021	0.00575	-256.79
RS(%)	S11_17970994	11	17970994	1	14.3052	0.0002502	3.60171	114	0.11237	0.00033476	0.00557	-254.7
RS(%)	S11_17971021	11	17971021	1	14.3052	0.0002502	3.60171	114	0.11237	0.00033476	0.00557	-254.7
RS(%)	S11_18050719	11	18050719	1	30.2701	2.3715e-07	6.62498	114	0.21128	8.1233e-05	0.00561	-261.4
RS(%)	S11_18059435	11	18059435	1	36.6749	1.8702e-08	7.72811	114	0.24503	5.9126e-08	0.00591	-258.08
RS(%)	S11_18059514	11	18059514	1	28.49	4.9147e-07	6.3085	114	0.20136	5.4064e-05	0.00583	-257.92
RS(%)	S11_18068954	11	18068954	1	34.2654	4.7932e-08	7.31937	114	0.23268	6.0093e-08	0.00601	-256.25
RS(%)	S11_18069004	11	18069004	1	34.2654	4.7932e-08	7.31937	114	0.23268	6.0093e-08	0.00601	-256.25
RS(%)	S11_18069079	11	18069079	1	34.2654	4.7932e-08	7.31937	114	0.23268	6.0093e-08	0.00601	-256.25
RS(%)	S11_18091836	11	18091836	1	22.2701	6.8357e-06	5.16522	114	0.16463	7.4251e-05	0.006	-254.13
RS(%)	S11_18129687	11	18129687	1	16.3587	9.6138e-05	4.0171	114	0.12646	0.00019286	0.00582	-253.92
RS(%)	S11_18145389	11	18145389	1	24.5065	2.6361e-06	5.57904	113	0.17953	4.5779e-05	0.0061	-251.94
